# Supplementary material for: In Silico Functional Networks Identified in Fish Nucleated Red Blood Cells by Means of Transcriptomic and Proteomic Profiling
Source: Genes (Basel). 2018 Apr 9;9(4):202. doi: 10.3390/genes9040202 (PMC5924544; doi:10.3390/genes9040202)
Supplement: Supplementary file 1 [file genes-09-00202-s001.zip › genes-279288_Figure S3_RT-qPCR data.xlsx]

## Sheet: Hoja1
	Ct EF1a	MHC II
RTS11_1	19.876	22.279
RTS11_1	19.857	22.181
RTS11_2	19.69	22.074
RTS11_2	19.742	22.075
RBCs_1	26.521	33.856
RBCs_1	26.414	33.822
RBCs_2	27.498	35.26
RBCs_2	27.494	35.274
RTG2_1	19.901	29.074
RTG2_1	19.826	29.28
RTG2_2	19.985	29.24
RTG2_2	19.983	29.398
