# Supplementary material for: In Silico Functional Networks Identified in Fish Nucleated Red Blood Cells by Means of Transcriptomic and Proteomic Profiling
Source: Genes (Basel). 2018 Apr 9;9(4):202. doi: 10.3390/genes9040202 (PMC5924544; doi:10.3390/genes9040202)
Supplement: Supplementary file 1 [file genes-09-00202-s001.zip › genes-279288_Table S2.xls]

## Sheet: ClueGO Results
GOID	GOTerm	Ontology Source	Term PValue	Term PValue Corrected with Bonferroni step down	Group PValue	Group PValue Corrected with Bonferroni step down	GOLevels	GOGroups	% Associated Genes	Nr. Genes	Associated Genes Found
GO:0002521	leukocyte differentiation	GO_ImmuneSystemProcess-EBI-QuickGO-GOA_20.11.2017_00h00	5.30926e-05	0.000796388	5.30926e-05	0.00021237	[4]	Group0	2.6	13	[CA2, CASP8, FADD, GLO1, HDAC5, LGALS1, LGALS9, MYH9, NME2, PAFAH1B1, PLCG2, RPS6, TFRC]
GO:0019886	antigen processing and presentation of exogenous peptide antigen via MHC class II	GO_ImmuneSystemProcess-EBI-QuickGO-GOA_20.11.2017_00h00	0.00610075	0.048806	0.00610075	0.0122015	[4]	Group1	13.5922	14	[ACTR1B, AP1B1, AP2A1, AP2A2, ARF1, CANX, CAPZA1, CLTA, CLTC, CTSD, DNM2, DYNC1H1, DYNLL2, RAB7A]
GO:0002696	positive regulation of leukocyte activation	GO_ImmuneSystemProcess-EBI-QuickGO-GOA_20.11.2017_00h00	0.00474221	0.0426799	0.00474221	0.0142266	[2, 3]	Group2	3.18302	12	[FADD, FLOT2, HSPD1, KARS, LGALS1, LGALS9, MIF, PAK1, PAK3, RPS3, RPSA, TFRC]
GO:0051251	positive regulation of lymphocyte activation	GO_ImmuneSystemProcess-EBI-QuickGO-GOA_20.11.2017_00h00	0.00446323	0.0446323	0.00474221	0.0142266	[3, 4]	Group2	2.93255	10	[FADD, FLOT2, HSPD1, LGALS1, LGALS9, MIF, PAK1, PAK3, RPS3, TFRC]
GO:0002366	leukocyte activation involved in immune response	GO_ImmuneSystemProcess-EBI-QuickGO-GOA_20.11.2017_00h00	3.81715e-08	6.87086e-07	2.01152e-07	1.00576e-06	[2, 3]	Group3	10.9164	81	[ACTR1B, ALAD, ALDOA, ANPEP, AP2A2, ARPC5, CAND1, CAP1, CAPN1, CAT, CCT2, CCT8, CPNE1, CPNE3, CREG1, CSTB, CTSD, DDX3X, DYNC1H1, EEF1A1, EEF2, FRK, GDI2, GPI, HEXB, HSP90AA1, HSP90AB1, HSPA1A, HSPA8, HSPD1, HUWE1, IDH1, ILF2, IMPDH1, KARS, KPNB1, LCP1, LGALS1, LGALS9, MAN2B1, MIF, NIT2, NME2, PA2G4, PDXK, PGAM1, PGM1, PKM, PLCG2, PPIA, PRDX4, PRDX5, PRDX6, PSMA2, PSMA5, PSMB1, PSMB7, PSMC2, PSMC3…
GO:0002444	myeloid leukocyte mediated immunity	GO_ImmuneSystemProcess-EBI-QuickGO-GOA_20.11.2017_00h00	2.04507e-09	4.09014e-08	2.01152e-07	1.00576e-06	[3]	Group3	12.187	73	[ACTR1B, ALAD, ALDOA, ANPEP, AP2A2, ARPC5, CAND1, CAP1, CAPN1, CAT, CCT2, CCT8, CPNE1, CPNE3, CREG1, CSTB, CTSD, DDX3X, DYNC1H1, EEF1A1, EEF2, FRK, GDI2, GPI, HEXB, HSP90AA1, HSP90AB1, HSPA1A, HSPA8, HUWE1, IDH1, ILF2, IMPDH1, KPNB1, LGALS9, MAN2B1, MIF, NIT2, NME2, PA2G4, PDXK, PGAM1, PGM1, PKM, PPIA, PRDX4, PRDX5, PRDX6, PSMA2, PSMA5, PSMB1, PSMB7, PSMC2, PSMC3, PSMD1, PSMD11, PSMD12, PSMD13, P…
GO:0036230	granulocyte activation	GO_ImmuneSystemProcess-EBI-QuickGO-GOA_20.11.2017_00h00	2.98069e-11	6.85559e-10	2.01152e-07	1.00576e-06	[3]	Group3	13.2727	73	[ACTR1B, ALAD, ALDOA, ANPEP, AP2A2, ARPC5, CAND1, CAP1, CAPN1, CAT, CCT2, CCT8, CPNE1, CPNE3, CREG1, CSTB, CTSD, DDX3X, DYNC1H1, EEF1A1, EEF2, FRK, GDI2, GPI, HEXB, HSP90AA1, HSP90AB1, HSPA1A, HSPA8, HUWE1, IDH1, ILF2, IMPDH1, KARS, KPNB1, MAN2B1, MIF, NIT2, NME2, PA2G4, PDXK, PGAM1, PGM1, PKM, PPIA, PRDX4, PRDX5, PRDX6, PSMA2, PSMA5, PSMB1, PSMB7, PSMC2, PSMC3, PSMD1, PSMD11, PSMD12, PSMD13, PSM…
GO:0002275	myeloid cell activation involved in immune response	GO_ImmuneSystemProcess-EBI-QuickGO-GOA_20.11.2017_00h00	2.56271e-10	5.63797e-09	2.01152e-07	1.00576e-06	[3, 4]	Group3	12.605	75	[ACTR1B, ALAD, ALDOA, ANPEP, AP2A2, ARPC5, CAND1, CAP1, CAPN1, CAT, CCT2, CCT8, CPNE1, CPNE3, CREG1, CSTB, CTSD, DDX3X, DYNC1H1, EEF1A1, EEF2, FRK, GDI2, GPI, HEXB, HSP90AA1, HSP90AB1, HSPA1A, HSPA8, HUWE1, IDH1, ILF2, IMPDH1, KARS, KPNB1, LGALS9, MAN2B1, MIF, NIT2, NME2, PA2G4, PDXK, PGAM1, PGM1, PKM, PPIA, PRDX4, PRDX5, PRDX6, PSMA2, PSMA5, PSMB1, PSMB7, PSMC2, PSMC3, PSMD1, PSMD11, PSMD12, PSM…
GO:0043312	neutrophil degranulation	GO_ImmuneSystemProcess-EBI-QuickGO-GOA_20.11.2017_00h00	1.90601e-11	4.76502e-10	2.01152e-07	1.00576e-06	[3, 5, 6]	Group3	13.4579	72	[ACTR1B, ALAD, ALDOA, ANPEP, AP2A2, ARPC5, CAND1, CAP1, CAPN1, CAT, CCT2, CCT8, CPNE1, CPNE3, CREG1, CSTB, CTSD, DDX3X, DYNC1H1, EEF1A1, EEF2, FRK, GDI2, GPI, HEXB, HSP90AA1, HSP90AB1, HSPA1A, HSPA8, HUWE1, IDH1, ILF2, IMPDH1, KPNB1, MAN2B1, MIF, NIT2, NME2, PA2G4, PDXK, PGAM1, PGM1, PKM, PPIA, PRDX4, PRDX5, PRDX6, PSMA2, PSMA5, PSMB1, PSMB7, PSMC2, PSMC3, PSMD1, PSMD11, PSMD12, PSMD13, PSMD14, P…
GO:0002253	activation of immune response	GO_ImmuneSystemProcess-EBI-QuickGO-GOA_20.11.2017_00h00	0.00105338	0.0115872	0.0250433	0.0250433	[1, 3, 4]	Group4	9.16905	64	[A2M, ACTB, ACTG1, ACTR3, APOB, ARPC5, CASP8, CPNE1, CRK, EZR, FADD, FLOT1, GBP1, HSP90AA1, HSP90AB1, HSP90B1, HSPA1A, HSPD1, NR1H4, PAK1, PAK3, PHB, PLCG2, PRKACA, PRKACB, PSMA1, PSMA2, PSMA3, PSMA4, PSMA5, PSMA6, PSMB1, PSMB2, PSMB3, PSMB4, PSMB5, PSMB6, PSMB7, PSMB9, PSMC1, PSMC2, PSMC3, PSMC4, PSMC5, PSMC6, PSMD1, PSMD11, PSMD12, PSMD13, PSMD14, PSMD2, PSMD3, PSMD6, PSMD7, PSMD8, PSME1, PSME2…
GO:0002474	antigen processing and presentation of peptide antigen via MHC class I	GO_ImmuneSystemProcess-EBI-QuickGO-GOA_20.11.2017_00h00	1.68874e-18	5.2351e-17	0.0250433	0.0250433	[3]	Group4	35.3535	35	[CANX, ERAP1, PDIA3, PSMA1, PSMA2, PSMA3, PSMA4, PSMA5, PSMA6, PSMB1, PSMB2, PSMB3, PSMB4, PSMB5, PSMB6, PSMB7, PSMB9, PSMC1, PSMC2, PSMC3, PSMC4, PSMC5, PSMC6, PSMD1, PSMD11, PSMD12, PSMD13, PSMD14, PSMD2, PSMD3, PSMD6, PSMD7, PSMD8, PSME1, PSME2]
GO:0002478	antigen processing and presentation of exogenous peptide antigen	GO_ImmuneSystemProcess-EBI-QuickGO-GOA_20.11.2017_00h00	4.09611e-18	1.22883e-16	0.0250433	0.0250433	[3]	Group4	25.5435	47	[ACTR1B, AP1B1, AP2A1, AP2A2, ARF1, CANX, CAPZA1, CLTA, CLTC, CTSD, DNM2, DYNC1H1, DYNLL2, PDIA3, PSMA1, PSMA2, PSMA3, PSMA4, PSMA5, PSMA6, PSMB1, PSMB2, PSMB3, PSMB4, PSMB5, PSMB6, PSMB7, PSMB9, PSMC1, PSMC2, PSMC3, PSMC4, PSMC5, PSMC6, PSMD1, PSMD11, PSMD12, PSMD13, PSMD14, PSMD2, PSMD3, PSMD6, PSMD7, PSMD8, PSME1, PSME2, RAB7A]
GO:0002764	immune response-regulating signaling pathway	GO_ImmuneSystemProcess-EBI-QuickGO-GOA_20.11.2017_00h00	0.00038847	0.00466164	0.0250433	0.0250433	[3]	Group4	9.55316	62	[ACTB, ACTG1, ACTR3, APOB, ARPC5, CALM1, CASP8, CRK, EZR, FADD, FLOT1, GBP1, HSP90AA1, HSP90AB1, HSP90B1, HSPA1A, HSPD1, NR1H4, PAK1, PAK3, PLCG2, PPP3CA, PRKACA, PRKACB, PSMA1, PSMA2, PSMA3, PSMA4, PSMA5, PSMA6, PSMB1, PSMB2, PSMB3, PSMB4, PSMB5, PSMB6, PSMB7, PSMB9, PSMC1, PSMC2, PSMC3, PSMC4, PSMC5, PSMC6, PSMD1, PSMD11, PSMD12, PSMD13, PSMD14, PSMD2, PSMD3, PSMD6, PSMD7, PSMD8, PSME1, PSME2, …
GO:0045088	regulation of innate immune response	GO_ImmuneSystemProcess-EBI-QuickGO-GOA_20.11.2017_00h00	7.10124e-10	1.49126e-08	0.0250433	0.0250433	[3]	Group4	13.7079	61	[A2M, ABCE1, APOB, CASP8, CRK, ERAP1, FADD, FLOT1, HMGB2, HSP90AB1, HSP90B1, HSPA1A, HSPD1, LGALS9, NR1H4, PAK1, PAK3, PLCG2, PRKACA, PRKACB, PSMA1, PSMA2, PSMA3, PSMA4, PSMA5, PSMA6, PSMB1, PSMB2, PSMB3, PSMB4, PSMB5, PSMB6, PSMB7, PSMB9, PSMC1, PSMC2, PSMC3, PSMC4, PSMC5, PSMC6, PSMD1, PSMD11, PSMD12, PSMD13, PSMD14, PSMD2, PSMD3, PSMD6, PSMD7, PSMD8, PSME1, PSME2, RPS19, RPSA, SAMHD1, STAT1, S…
GO:1903706	regulation of hemopoiesis	GO_ImmuneSystemProcess-EBI-QuickGO-GOA_20.11.2017_00h00	0.000206262	0.00288767	0.0250433	0.0250433	[2, 4]	Group4	10.6335	47	[CA2, CASP8, EIF6, FADD, H3F3A, HIST1H4A, HMGB2, HSPA8, HSPA9, LGALS9, NME2, PSMA1, PSMA2, PSMA3, PSMA4, PSMA5, PSMA6, PSMB1, PSMB2, PSMB3, PSMB4, PSMB5, PSMB6, PSMB7, PSMB9, PSMC1, PSMC2, PSMC3, PSMC4, PSMC5, PSMC6, PSMD1, PSMD11, PSMD12, PSMD13, PSMD14, PSMD2, PSMD3, PSMD6, PSMD7, PSMD8, PSME1, PSME2, PURB, STAT1, UBB, UBC]
GO:0045089	positive regulation of innate immune response	GO_ImmuneSystemProcess-EBI-QuickGO-GOA_20.11.2017_00h00	7.65332e-09	1.45413e-07	0.0250433	0.0250433	[3, 4]	Group4	14.2077	52	[APOB, CASP8, FADD, FLOT1, HMGB2, HSP90B1, HSPA1A, HSPD1, NR1H4, PAK1, PAK3, PLCG2, PRKACA, PRKACB, PSMA1, PSMA2, PSMA3, PSMA4, PSMA5, PSMA6, PSMB1, PSMB2, PSMB3, PSMB4, PSMB5, PSMB6, PSMB7, PSMB9, PSMC1, PSMC2, PSMC3, PSMC4, PSMC5, PSMC6, PSMD1, PSMD11, PSMD12, PSMD13, PSMD14, PSMD2, PSMD3, PSMD6, PSMD7, PSMD8, PSME1, PSME2, RPS19, RPSA, UBB, UBC, UBE2D2, UBE2N]
GO:0002757	immune response-activating signal transduction	GO_ImmuneSystemProcess-EBI-QuickGO-GOA_20.11.2017_00h00	0.00029019	0.00377248	0.0250433	0.0250433	[2, 4, 5]	Group4	9.7561	60	[ACTB, ACTG1, ACTR3, APOB, ARPC5, CASP8, CRK, EZR, FADD, FLOT1, GBP1, HSP90AA1, HSP90AB1, HSP90B1, HSPA1A, HSPD1, NR1H4, PAK1, PAK3, PLCG2, PRKACA, PRKACB, PSMA1, PSMA2, PSMA3, PSMA4, PSMA5, PSMA6, PSMB1, PSMB2, PSMB3, PSMB4, PSMB5, PSMB6, PSMB7, PSMB9, PSMC1, PSMC2, PSMC3, PSMC4, PSMC5, PSMC6, PSMD1, PSMD11, PSMD12, PSMD13, PSMD14, PSMD2, PSMD3, PSMD6, PSMD7, PSMD8, PSME1, PSME2, RPS3, RPSA, UBB…
GO:0002244	hematopoietic progenitor cell differentiation	GO_ImmuneSystemProcess-EBI-QuickGO-GOA_20.11.2017_00h00	1.18934e-12	3.33014e-11	0.0250433	0.0250433	[4]	Group4	22.3529	38	[EEF2, ESCO2, H3F3A, HIST1H4A, PSMA1, PSMA2, PSMA3, PSMA4, PSMA5, PSMA6, PSMB1, PSMB2, PSMB3, PSMB4, PSMB5, PSMB6, PSMB7, PSMB9, PSMC1, PSMC2, PSMC3, PSMC4, PSMC5, PSMC6, PSMD1, PSMD11, PSMD12, PSMD13, PSMD14, PSMD2, PSMD3, PSMD6, PSMD7, PSMD8, PSME1, PSME2, UBB, UBC]
GO:0002768	immune response-regulating cell surface receptor signaling pathway	GO_ImmuneSystemProcess-EBI-QuickGO-GOA_20.11.2017_00h00	4.62242e-05	0.000739587	0.0250433	0.0250433	[4]	Group4	10.7943	53	[ACTB, ACTG1, ACTR3, ARPC5, CALM1, CRK, EZR, GBP1, HSP90AA1, HSP90AB1, PAK1, PAK3, PLCG2, PPP3CA, PRKACA, PRKACB, PSMA1, PSMA2, PSMA3, PSMA4, PSMA5, PSMA6, PSMB1, PSMB2, PSMB3, PSMB4, PSMB5, PSMB6, PSMB7, PSMB9, PSMC1, PSMC2, PSMC3, PSMC4, PSMC5, PSMC6, PSMD1, PSMD11, PSMD12, PSMD13, PSMD14, PSMD2, PSMD3, PSMD6, PSMD7, PSMD8, PSME1, PSME2, RPS3, UBB, UBC, UBE2D2, UBE2N]
GO:0002429	immune response-activating cell surface receptor signaling pathway	GO_ImmuneSystemProcess-EBI-QuickGO-GOA_20.11.2017_00h00	2.63913e-05	0.000448652	0.0250433	0.0250433	[3, 5, 6]	Group4	11.1597	51	[ACTB, ACTG1, ACTR3, ARPC5, CRK, EZR, GBP1, HSP90AA1, HSP90AB1, PAK1, PAK3, PLCG2, PRKACA, PRKACB, PSMA1, PSMA2, PSMA3, PSMA4, PSMA5, PSMA6, PSMB1, PSMB2, PSMB3, PSMB4, PSMB5, PSMB6, PSMB7, PSMB9, PSMC1, PSMC2, PSMC3, PSMC4, PSMC5, PSMC6, PSMD1, PSMD11, PSMD12, PSMD13, PSMD14, PSMD2, PSMD3, PSMD6, PSMD7, PSMD8, PSME1, PSME2, RPS3, UBB, UBC, UBE2D2, UBE2N]
GO:0002758	innate immune response-activating signal transduction	GO_ImmuneSystemProcess-EBI-QuickGO-GOA_20.11.2017_00h00	2.23156e-11	5.35575e-10	0.0250433	0.0250433	[3, 5, 6]	Group4	16.7785	50	[APOB, CASP8, FADD, FLOT1, HSP90B1, HSPA1A, HSPD1, NR1H4, PAK1, PAK3, PLCG2, PRKACA, PRKACB, PSMA1, PSMA2, PSMA3, PSMA4, PSMA5, PSMA6, PSMB1, PSMB2, PSMB3, PSMB4, PSMB5, PSMB6, PSMB7, PSMB9, PSMC1, PSMC2, PSMC3, PSMC4, PSMC5, PSMC6, PSMD1, PSMD11, PSMD12, PSMD13, PSMD14, PSMD2, PSMD3, PSMD6, PSMD7, PSMD8, PSME1, PSME2, RPSA, UBB, UBC, UBE2D2, UBE2N]
GO:0002479	antigen processing and presentation of exogenous peptide antigen via MHC class I, TAP-dependent	GO_ImmuneSystemProcess-EBI-QuickGO-GOA_20.11.2017_00h00	6.42169e-20	2.11916e-18	0.0250433	0.0250433	[5]	Group4	41.25	33	[PDIA3, PSMA1, PSMA2, PSMA3, PSMA4, PSMA5, PSMA6, PSMB1, PSMB2, PSMB3, PSMB4, PSMB5, PSMB6, PSMB7, PSMB9, PSMC1, PSMC2, PSMC3, PSMC4, PSMC5, PSMC6, PSMD1, PSMD11, PSMD12, PSMD13, PSMD14, PSMD2, PSMD3, PSMD6, PSMD7, PSMD8, PSME1, PSME2]
GO:0038093	Fc receptor signaling pathway	GO_ImmuneSystemProcess-EBI-QuickGO-GOA_20.11.2017_00h00	1.35873e-11	3.53269e-10	0.0250433	0.0250433	[5]	Group4	17.7358	47	[ACTB, ACTG1, ACTR3, ARPC5, CALM1, CRK, HSP90AA1, HSP90AB1, PAK1, PLCG2, PPP3CA, PSMA1, PSMA2, PSMA3, PSMA4, PSMA5, PSMA6, PSMB1, PSMB2, PSMB3, PSMB4, PSMB5, PSMB6, PSMB7, PSMB9, PSMC1, PSMC2, PSMC3, PSMC4, PSMC5, PSMC6, PSMD1, PSMD11, PSMD12, PSMD13, PSMD14, PSMD2, PSMD3, PSMD6, PSMD7, PSMD8, PSME1, PSME2, UBB, UBC, UBE2D2, UBE2N]
GO:1902036	regulation of hematopoietic stem cell differentiation	GO_ImmuneSystemProcess-EBI-QuickGO-GOA_20.11.2017_00h00	7.7929e-23	2.64958e-21	0.0250433	0.0250433	[4, 6]	Group4	43.9024	36	[H3F3A, HIST1H4A, PSMA1, PSMA2, PSMA3, PSMA4, PSMA5, PSMA6, PSMB1, PSMB2, PSMB3, PSMB4, PSMB5, PSMB6, PSMB7, PSMB9, PSMC1, PSMC2, PSMC3, PSMC4, PSMC5, PSMC6, PSMD1, PSMD11, PSMD12, PSMD13, PSMD14, PSMD2, PSMD3, PSMD6, PSMD7, PSMD8, PSME1, PSME2, UBB, UBC]
GO:0038095	Fc-epsilon receptor signaling pathway	GO_ImmuneSystemProcess-EBI-QuickGO-GOA_20.11.2017_00h00	4.50592e-12	1.2166e-10	0.0250433	0.0250433	[6]	Group4	20.6186	40	[CALM1, PAK1, PLCG2, PPP3CA, PSMA1, PSMA2, PSMA3, PSMA4, PSMA5, PSMA6, PSMB1, PSMB2, PSMB3, PSMB4, PSMB5, PSMB6, PSMB7, PSMB9, PSMC1, PSMC2, PSMC3, PSMC4, PSMC5, PSMC6, PSMD1, PSMD11, PSMD12, PSMD13, PSMD14, PSMD2, PSMD3, PSMD6, PSMD7, PSMD8, PSME1, PSME2, UBB, UBC, UBE2D2, UBE2N]
GO:0002223	stimulatory C-type lectin receptor signaling pathway	GO_ImmuneSystemProcess-EBI-QuickGO-GOA_20.11.2017_00h00	1.22822e-19	3.93032e-18	0.0250433	0.0250433	[5, 7, 8]	Group4	31.7829	41	[PAK1, PAK3, PLCG2, PRKACA, PRKACB, PSMA1, PSMA2, PSMA3, PSMA4, PSMA5, PSMA6, PSMB1, PSMB2, PSMB3, PSMB4, PSMB5, PSMB6, PSMB7, PSMB9, PSMC1, PSMC2, PSMC3, PSMC4, PSMC5, PSMC6, PSMD1, PSMD11, PSMD12, PSMD13, PSMD14, PSMD2, PSMD3, PSMD6, PSMD7, PSMD8, PSME1, PSME2, UBB, UBC, UBE2D2, UBE2N]
GO:0050852	T cell receptor signaling pathway	GO_ImmuneSystemProcess-EBI-QuickGO-GOA_20.11.2017_00h00	1.34687e-13	3.90592e-12	0.0250433	0.0250433	[5, 7, 8]	Group4	21.875	42	[EZR, GBP1, PAK1, PAK3, PLCG2, PSMA1, PSMA2, PSMA3, PSMA4, PSMA5, PSMA6, PSMB1, PSMB2, PSMB3, PSMB4, PSMB5, PSMB6, PSMB7, PSMB9, PSMC1, PSMC2, PSMC3, PSMC4, PSMC5, PSMC6, PSMD1, PSMD11, PSMD12, PSMD13, PSMD14, PSMD2, PSMD3, PSMD6, PSMD7, PSMD8, PSME1, PSME2, RPS3, UBB, UBC, UBE2D2, UBE2N]
