# Supplementary material for: In Silico Functional Networks Identified in Fish Nucleated Red Blood Cells by Means of Transcriptomic and Proteomic Profiling
Source: Genes (Basel). 2018 Apr 9;9(4):202. doi: 10.3390/genes9040202 (PMC5924544; doi:10.3390/genes9040202)
Supplement: Supplementary file 1 [file genes-09-00202-s001.zip › genes-279288_Table S3.xlsx]

## Sheet: Gene reads
	Gene reads
ACTR1B	24
AP1B1	58
AP2A1	118
AP2A2	198
ARF1	1344
CANX	9
CAPZA1	2
CLTA	1
CLTC	579
CTSD	33708
DNM2	74
DYNC1H1	8
DYNLL2	6594
RAB7A	33960
MHCII	2
